# Supplementary material for: A β-Thalassemia Cell Biobank: Updates, Further Validation in Genetic and Therapeutic Research and Opportunities During (and After) the COVID-19 Pandemic
Source: J Clin Med. 2025 Jan 6;14(1):289. doi: 10.3390/jcm14010289 (PMC11722022; doi:10.3390/jcm14010289)
Supplement: Supplementary file 1 [file jcm-14-00289-s001.zip]

Archive with 1 entries (1 files):
- jcm-3358731-supplementary.pdf
